# Supplementary material for: The Three Two-Pore Channel Subtypes from Rabbit Exhibit Distinct Sensitivity to Phosphoinositides, Voltage, and Extracytosolic pH
Source: Cells. 2022 Jun 23;11(13):2006. doi: 10.3390/cells11132006 (PMC9265530; doi:10.3390/cells11132006)
Supplement: Supplementary file 1 [file cells-11-02006-s001.zip]

Archive with 1 entries (1 files):
- cells-1753631-supplementary.pdf
